# Supplementary material for: Clinical Outcomes of SARS-CoV-2 Breakthrough Infections in Liver Transplant Recipients during the Omicron Wave
Source: Viruses. 2023 Jan 20;15(2):297. doi: 10.3390/v15020297 (PMC9958724; doi:10.3390/v15020297)
Supplement: Supplementary file 1 [file viruses-15-00297-s001.zip]

Archive with 10 entries (10 files):
- Supplementary Document S1  Questionnaire German.pdf
- Supplementary Document S2  Questionnaire.pdf
- Supplementary Figure S1.tif
- Supplementary Figure S2.tif
- Supplementary Figure S3.tif
- Supplementary Figure S3A.tif
- Supplementary Figure S3B.tif
- Supplementary Table S1 LTR requiring hospitalization.pdf
- Supplementary Table S2 LTR not requiring hospitalization.pdf
- Supplementary Table S3 LTR with prolonged positivity.pdf
